# Supplementary material for: Gallic Acid Triggers Iron-Dependent Cell Death with Apoptotic, Ferroptotic, and Necroptotic Features
Source: Toxins (Basel). 2019 Aug 26;11(9):492. doi: 10.3390/toxins11090492 (PMC6783835; doi:10.3390/toxins11090492)
Supplement: Supplementary file 1 [file toxins-11-00492-s001.zip]

Archive with 2 entries (2 files):
- toxins-571464-SI.avi
- toxins-571464-Suppl.docx
